# Supplementary material for: Finerenone Across the Cardiovascular–Kidney–Metabolic Continuum: From Mechanistic Rationale to Clinical Positioning—A Narrative Review
Source: J Clin Med. 2026 May 2;15(9):3486. doi: 10.3390/jcm15093486 (PMC13163276; doi:10.3390/jcm15093486)
Supplement: Supplementary file 1 [file jcm-15-03486-s001.zip]

Archive with 1 entries (1 files):
- jcm-4248296-supplementary.pdf
